# Supplementary material for: Electrowetting on Dielectric (EWOD) Based Portable Multimaterial Printer To Fabricate Origami Devices
Source: ACS Appl Mater Interfaces. 2025 Jul 31;17(32):46442–55. doi: 10.1021/acsami.5c12629 (PMC12356536; doi:10.1021/acsami.5c12629)
Supplement: Supplementary file 1 [file am5c12629_si_001.zip]

Archive with 5 entries (4 files):
- supporting information/
- supporting information/supporting information.docx
- supporting information/Video S3.mp4
- supporting information/Video S1.mp4
- supporting information/Video S2.mp4
